# Supplementary material for: Deep Learning Classifies Low- and High-Grade Glioma Patients with High Accuracy, Sensitivity, and Specificity Based on Their Brain White Matter Networks Derived from Diffusion Tensor Imaging
Source: Diagnostics (Basel). 2022 Dec 19;12(12):3216. doi: 10.3390/diagnostics12123216 (PMC9777902; doi:10.3390/diagnostics12123216)
Supplement: Supplementary file 1 [file diagnostics-12-03216-s001.zip]

Archive with 1 entries (1 files):
- diagnostics-2025989-SI.pdf
